# Supplementary material for: Fabrication of Ternary Titanium Dioxide/Polypyrrole/Phosphorene Nanocomposite for Supercapacitor Electrode Applications
Source: Molecules. 2024 May 7;29(10):2172. doi: 10.3390/molecules29102172 (PMC11124188; doi:10.3390/molecules29102172)
Supplement: Supplementary file 1 [file molecules-29-02172-s001.zip]

Archive with 1 entries (1 files):
- molecules-2984665-supplementary.pdf
